# Supplementary material for: The Development of a Personalized Symptom Management Mobile Health Application for Persons Living with HIV in China
Source: J Pers Med. 2021 Apr 25;11(5):346. doi: 10.3390/jpm11050346 (PMC8146530; doi:10.3390/jpm11050346)
Supplement: Supplementary file 1 [file jpm-11-00346-s001.zip]

Archive with 1 entries (1 files):
- jpm-1181058-supplementary.pdf
